# Supplementary material for: The Effect and Safety of Xuefu Zhuoyue Prescription for Coronary Heart Disease: An Overview of Systematic Reviews and Meta-Analyses
Source: Evid Based Complement Alternat Med. 2022 Nov 17;2022:9096940. doi: 10.1155/2022/9096940 (PMC9691319; doi:10.1155/2022/9096940)
Supplement: Supplementary Materials — Supplementary file 1: definition of Clinical efficiency rate, RAS, and ECG. Supplementary file 2: search strategies for databases other than PubMed. [file 9096940.f1.zip]

Archive with 2 entries (2 files):
- Supplementary file 1 (1).docx
- Supplementary file 2 (1).docx
